# Supplementary material for: The Emergence of Hierarchical Somatosensory Processing in Late Prematurity
Source: Cereb Cortex. 2019 Mar 7;29(5):2245–60. doi: 10.1093/cercor/bhz030 (PMC6458926; doi:10.1093/cercor/bhz030)
Supplement: Supplementary Data [file bhz030_supplementary_materials.zip]

Archive with 3 entries (3 files):
- bhz030_Supplementary_Video_2.mp4
- bhz030_Supplementary_material_final.docx
- bhz030_Supplementary_Video_1.mp4
